# Supplementary material for: The Inovirus Pf4 Triggers Antiviral Responses and Disrupts the Proliferation of Airway Basal Epithelial Cells
Source: Viruses. 2024 Jan 22;16(1):165. doi: 10.3390/v16010165 (PMC10818373; doi:10.3390/v16010165)
Supplement: Supplementary file 1 [file viruses-16-00165-s001.zip]

Archive with 1 entries (1 files):
- viruses-2829192-supplementary.pdf
